# Supplementary material for: Expression of RSK4, CD44 and MMP-9 is upregulated and positively correlated in metastatic ccRCC
Source: Diagn Pathol. 2020 Mar 24;15:28. doi: 10.1186/s13000-020-00948-6 (PMC7093975; doi:10.1186/s13000-020-00948-6)
Supplement: Supplementary file 1 — Additional file 1. [file 13000_2020_948_MOESM1_ESM.xlsx]

## Sheet: mRCC
number	age	gender	metastatic sites	ISUP nucleolar grade	pRCC
1	51	M	lung	2
2	57	F	bone	2
3	57	F	bone	1
4	66	M	bone	3
5	66	M	bone	1
6	53	M	soft tissue	1
7	52	M	lung	1
8	65	M	brain	2
9	67	M	soft tissue	3
10	67	M	soft tissue	1
11	49	M	bone	1
12	60	M	bone	1
13	56	M	brain	4
14	79	M	soft tissue	1
15	51	M	lung	1
16	62	M	bone	4
17	57	F	bone	1
18	28	M	paranephros	1
19	67	M	bone	2
20	54	M	soft tissue	1
21	80	M	soft tissue	1
22	57	M	soft tissue	1
23	48	M	bone	1
24	48	M	bone	1
25	56	F	soft tissue	1
26	80	M	soft tissue	1
27	64	F	brain	3
28	58	M	bone	1
29	58	M	bone	3
30	48	M	bone	3
31	43	M	bone	2
32	66	M	brain	2
33	61	M	lung	2
34	56	M	soft tissue	2
35	60	F	bone	3
36	66	F	lung	2
37	71	M	bone	3
38	54	M		3
39	56	M	bone	2
40	60	M	bone	2
41	60	M	bone	2
42	78	M	gall bladder	3
43	44	M		2	No.47
44	61	M	bone	2	No.48
45	42	M	bone	3	No.49
46	42	M	bone	3	No.50
47	55	M	brain	3	No.51
48	67	M	lung	3	No.52

## Sheet: pRCC
number	age	gender	ISUP nucleolar grade
1	62	M	2
2	55	M	2
3	66	F	4
4	54	M	2
5	34	M	2
6	65	M	2
7	64	M	2
8	75	F	2
9	58	M	2
10	24	M	3
11	56	M	3
12	44	F	2
13	46	M	2
14	19	M	4
15	48	M	2
16	36	M	2
17	58	M	3
18	62	M	2
19	54	M	3
20	57	M	2
21	68	M	2
22	42	F	2
23	50	M	2
24	58	M	2
25	56	M	2
26	80	M	2
27	72	M	2
28	69	M	3
29	53	M	2
30	51	F	2
31	58	M	3
32	47	M	2
33	53	M	2
34	40	M	2
35	56	M	2
36	54	M	2
37	57	F	2
38	45	M	2
39	54	F	2
40	75	M	2
41	57	M	2
42	58	M	2
43	68	M	3
44	55	M	2
45	53	M	2
46	41	M	2
47	43	M	2
48	50	M	1
49	58	M	2
50	41	M	3
51	54	M	3
52	64	M	2
